# Supplementary material for: Real-time motion-enabling positron emission tomography of the brain of upright ambulatory humans
Source: Commun Med (Lond). 2024 Jun 13;4:117. doi: 10.1038/s43856-024-00547-2 (PMC11176317; doi:10.1038/s43856-024-00547-2)
Supplement: Supplementary file 3 — Supplementary Data 1 [file 43856_2024_547_MOESM3_ESM.xlsx]

## Sheet: Sheet1
Supplementary Data 1. Individual participant data for Figure 1. ROI average amplitude during active Walking-in-place versus Standing-at-rest periods.
S8		S9		S10		S11		S13		S14		S15		S16		S17		S18
Rest	Walk	Rest	Walk	Rest	Walk	Rest	Walk	Rest	Walk	Rest	Walk	Rest	Walk	Rest	Walk	Rest	Walk	Rest	Walk
92.4999	91.2874	93.6719	93.0622	90.858	91.7085	93.7985	94.5059	88.0745	85.5344	91.2663	91.9468	88.2208	88.9157	92.4734	91.0116	95.2208	93.8703	91.9237	95.2208
92.1667	91.3694	90.6949	93.4218	92.4079	92.3167	94.6986	94.6413	81.6338	85.2378	90.7404	92.2479	88.9498	89.5505	88.9016	91.0755	93.7525	93.639	90.8888	93.7525
93.1602	92.1406	90.5009	91.311	92.0716	92.2475	94.8117	94.8905	85.1171	86.8937	91.4573	90.8579	89.682	89.8079	91.1593	92.0874	92.5945	93.8563	90.8141	92.5945
93.335	92.122	91.0744	90.5091	92.2939	90.6871	94.4351	94.2237	85.0283	86.2813	92.2041	92.445	89.179	89.6049	91.9991	91.0424	93.9264	93.9701	91.98	93.9264
91.0843	91.0539	91.0829	90.8654	90.0514	90.9454	94.6925	94.8456	84.9614	87.0916	92.2591	90.984	89.6291	90.0332	90.3464	90.9579	92.784	93.5592	90.632	92.784
93.0902	93.9854	92.5824	92.184	92.9418	91.5663	94.899	94.5773	85.6778	86.0397	92.7134	93.4574	89.6241	89.968	90.8179	90.8338	93.501	93.9117	90.802	93.501
