# Supplementary material for: Real-time motion-enabling positron emission tomography of the brain of upright ambulatory humans
Source: Commun Med (Lond). 2024 Jun 13;4:117. doi: 10.1038/s43856-024-00547-2 (PMC11176317; doi:10.1038/s43856-024-00547-2)
Supplement: Supplementary file 4 — Supplementary Data 2 [file 43856_2024_547_MOESM4_ESM.xlsx]

## Sheet: Figure 2
Supplementary Data 2. Individual participant data for Figure 2. Data are mean normalized data for each ROI (n=8) for the walking-in-place task.
	S8	S9	S10	S11	S14	S16	S17	S18
Frontal Lobe	0.867368	0.824688	0.821984	0.754996	0.935708	0.778195	0.785794	0.77894
Postcentral Gyrus	0.919155	0.891405	0.745026	0.708598	0.897928	0.698084	0.735938	0.735852
Precentral Gyrus	0.918802	0.840515	0.765997	0.728836	0.922477	0.728124	0.771097	0.773468
Precuneus	1.12216	1.15881	1.0138	0.930961	1.06768	1.01989	0.916229	0.865968
Leg ROI-1 (left)	1.34997	1.31377	1.17282	1.13338	1.30504	1.2206	1.22089	1.12331
Leg ROI-2 (right)	1.6333	1.31744	1.32494	1.14841	1.31452	1.21624	1.2217	1.09887
Leg ROI Average	1.49163	1.31561	1.24888	1.14089	1.30978	1.21842	1.2213	1.11109
Supplementary Motor Area	0.875639	0.958728	1.01059	0.926978	1.07024	0.970584	0.93715	0.871645
