# Supplementary material for: Real-time motion-enabling positron emission tomography of the brain of upright ambulatory humans
Source: Commun Med (Lond). 2024 Jun 13;4:117. doi: 10.1038/s43856-024-00547-2 (PMC11176317; doi:10.1038/s43856-024-00547-2)
Supplement: Supplementary file 5 — Supplementary Data 3 [file 43856_2024_547_MOESM5_ESM.xlsx]

## Sheet: Figure 3
Supplementary Data 3. Individual Data for Figure 3. Table contains individual mean normalized activity for the Amputee Participant, as well as the other 7 participants for the left and right a priori leg ROIs.
	S8 (Right leg amputee)	S9	S10	S11	S14	S16	S17	S18
Leg ROI-1 (left)	1.34997	1.31377	1.17282	1.13338	1.30504	1.2206	1.22089	1.12331
Leg ROI-2 (right)	1.6333	1.31744	1.32494	1.14841	1.31452	1.21624	1.2217	1.09887
