# Supplementary material for: Real-time motion-enabling positron emission tomography of the brain of upright ambulatory humans
Source: Commun Med (Lond). 2024 Jun 13;4:117. doi: 10.1038/s43856-024-00547-2 (PMC11176317; doi:10.1038/s43856-024-00547-2)
Supplement: Supplementary file 6 — Supplementary Data 4 [file 43856_2024_547_MOESM6_ESM.xlsx]

## Sheet: Figure 4
Supplementary Data 4. Individual participant data for Figure 4. Mean relative activity in deep brain regions for the four participants that had mid-brain coverage in the seated walking task. (n=4).
	Caudate	Putamen	Thalamus	Lateral Temporal Lobe	Inferior Frontal Gyrus, Pars Triangularis
s10	6.47646	5.48054	6.10057	2.88644	3.73217
S11	6.07795	3.36204	4.90936	3.01587	2.85785
S13	4.47065	3.52945	3.45097	1.82597	2.89792
S15	0.406116	0.341101	0.426869	0.210099	0.249032
Average	4.35779	3.17828	3.72194	1.98459	2.43424
