# Supplementary material for: Real-time motion-enabling positron emission tomography of the brain of upright ambulatory humans
Source: Commun Med (Lond). 2024 Jun 13;4:117. doi: 10.1038/s43856-024-00547-2 (PMC11176317; doi:10.1038/s43856-024-00547-2)
Supplement: Supplementary file 7 — Supplementary Data 5 [file 43856_2024_547_MOESM7_ESM.xlsx]

## Sheet: LegM1_seated
Supplementary Data 5. Individual participant data for repositioning data with M1 coverage. Mean relative activity in M1 vs Frontal Lobe reference region in the seated walking task. (n=5) The final three listed participants’ frontal lobe ROI coverage was not fully complete.
	Leg_ROI	Frontal Lobe ROI
S18	1.13882	0.831465
S17	1.11641	0.845491
S16	1.13515	0.909403
S14	1.14415	1.02722
S8	1.32666	0.909904
