# Supplementary material for: Real-time motion-enabling positron emission tomography of the brain of upright ambulatory humans
Source: Commun Med (Lond). 2024 Jun 13;4:117. doi: 10.1038/s43856-024-00547-2 (PMC11176317; doi:10.1038/s43856-024-00547-2)
Supplement: Supplementary file 8 — Supplementary Data 6 [file 43856_2024_547_MOESM8_ESM.xlsx]

## Sheet: Supplemental Figure 1
Supplementary Data 6. Raw activity measures taken every 30 seconds for an example participant of F18-FDG uptake during the walking and standing in place period.
30 sec period	Leg Motor ROI	Neutral ROI
1	220074	178101
2	504248	387015
3	500648	405463
4	527394	421182
5	556970	419257
6	561311	448948
7	598435	470069
8	604397	491589
9	619384	532355
10	653883	493856
11	656973	518170
12	672863	544818
