# Supplementary material for: Real-time motion-enabling positron emission tomography of the brain of upright ambulatory humans
Source: Commun Med (Lond). 2024 Jun 13;4:117. doi: 10.1038/s43856-024-00547-2 (PMC11176317; doi:10.1038/s43856-024-00547-2)
Supplement: Supplementary file 9 — Supplementary Data 7 [file 43856_2024_547_MOESM9_ESM.xlsx]

## Sheet: Supplemental Figure 2
Supplementary Data 7. Clinical PET ROI data. Relative activity measures from the clinical PET scan with the predefined bilateral ROIs used for the AMPET data analysis.
Leg Motor ROI	SMA	Precentral Gyrus	Postcentral Gyrus	Precuneous	Frontal Lobe
0.932486	0.907083	0.904543	0.842327	0.934137	0.935764
1.04466	1.01641	1.00187	0.991884	1.18843	0.978856
1.01561	0.980186	0.969571	0.928127	1.12411	0.977817
0.962053	0.860404	0.880055	0.887759	1.08401	0.88659
1.07335	1.00669	1.03324	1.04417	1.1546	1.04187
0.949909	0.967621	0.891024	0.871069	1.11301	0.908676
0.798293	0.728575	0.766513	0.73529	0.856946	0.743861
0.84838	0.714284	0.785412	0.718984	0.756132	0.733089
